# Supplementary material for: Gtr/Ego-independent TORC1 activation is achieved through a glutamine-sensitive interaction with Pib2 on the vacuolar membrane
Source: PLoS Genet. 2018 Apr 26;14(4):e1007334. doi: 10.1371/journal.pgen.1007334 (PMC5919408; doi:10.1371/journal.pgen.1007334)
Supplement: S2 Table — (XLSX) [file pgen.1007334.s011.xlsx]

## Sheet: Data summary
	Number of proteins identified by LC-MS/MS of Pib2 co-precipitating peptides
		Control	Without glutamine	With glutamine
	Pib2	0/1	1/1	1/1
	TORC components	0/10	5/10	5/10
	- TORC1 specific	0/3	3/3	3/3
	- TORC2 specific	0/5	0/5	0/5
	- both	0/2	2/2	2/2
	Gtr/Ego components	0/5	0/5	0/5
	Other proteins	176	163	116
	Total	176	169	122

## Sheet: Proteins
Proteins identified from LC-MS/MS of Pib2 immunoprecipitation.
Representative data of three independent experiments, with coverage, the number of unique peptides and emPAI score shown.
Figure 2C	Control					Figure 2C	TAP-Pib2 IP	without glutamine				Figure 5C	TAP-Pib2 IP	with glutamine
						Figure 5C
Accession	Coverage	# Unique Peptides	emPAI			Accession	Coverage	# Unique Peptides	emPAI			Accession	Coverage	# Unique Peptides	emPAI
P10592	55.7121	7	10.325			P53191: Pib2	75.4331	70	126637			P35169: Tor1	70.1619	158	132.102
P10591	49.8442	7	9.642			P35169: Tor1	52.8745	100	7.603			P53191: Pib2	77.1654	71	307028
P00925	57.6659	11	9			P10592	73.8654	14	223.57			P38873: Kog1	50.7386	86	104.436
P00359	51.2048	3	9			P10591	73.2087	15	197.288			Q08921: Tco89	82.3529	63	1324.71
P06169	47.2469	17	4.736			P40150	67.5367	3	80.614			P10592	68.0751	11	197.288
P40150	47.4715	2	5.225			P38873: Kog1	43.3526	63	7.309			P10591	68.0685	11	197.288
P11484	44.0457	1	4.817			P11484	67.3736	2	70.276			P40150	65.0897	2	99
P00549	45.4	20	5.043			P32589	62.3377	35	20.544			P11484	69.4943	3	99
P00358	35.241	1	5.062			P0CS90	53.3639	34	20.544			P0CS90	58.7156	36	45.416
P00330	47.9885	12	5.952			Q08921: Tco89	51.8148	33	6.906			P32600: Tor2	17.4212	26	1.643
P00560	50.7212	19	4.412			P16474: Kar2	45.7478	30	9			P32589	52.8139	33	18.307
P02994	30.786	12	3.125			P22202	27.5701	6	4.995			P41318: Lts8	59.0759	22	56.797
P14540	27.5766	8	3.642			P19882	41.958	20	2.793			P16474: Kar2	43.1085	29	13.962
P15108	21.7021	1	1.192			P02994	30.786	15	4.38			P22202	34.1121	10	8.38
P32324	26.0095	18	1.254			P41318: Lts8	41.2541	12	6.197			P29311	60.2996	3	51.75
P02829	21.5797	1	1.192			P00359	45.4819	12	3.062			P34730	61.5385	4	57.171
P22202	16.5109	2	1.154			P06634	33.7748	15	1.88			P02994	38.6463	16	6.017
P16140	34.8162	13	1.762			P40069	16.8014	15	0.9			P00359	54.8193	14	5.7
P00924	27.6888	1	1.712			P06169	35.8792	13	2.039			P19882	35.6643	17	1.976
P0CS90	27.37	16	1.783			P02829	23.4133	1	1.192			P53297	22.5762	13	1.543
P60010	40.2667	11	3.062			P15108	23.5461	1	1.192			P40069	17.4304	15	0.829
P10664	31.2155	6	1.512			P32600: Tor2	5.45675	3	0.251			P06169	27.7087	10	1.593
P53297	16.759	9	0.863			Q03940	38.8769	13	2.03			P16140	30.9478	12	1.581
P00950	42.1053	8	2.981			P00549	33	13	1.548			P06634	32.2848	14	1.39
P0CX22	6.57016	9	0.233			P00925	29.9771	4	1.212			P00549	30.2	14	1.943
P05737	40.9836	1	2.36			P53297	12.7424	7	0.645			P38691	12.1477	9	0.571
P07149	8.62994	13	0.289			Q12464	23.5669	9	0.951			P05750	45.8333	8	2.384
Q12213	40.9836	1	2.36			P05030	18.4096	12	1.031			P33442	38.0392	3	2.36
P05750	52.9167	9	2.384			Q12018	18.773	12	0.653			P15108	16.7376	11	0.874
P19882	19.2308	9	0.725			P16140	18.7621	8	0.84			P32324	14.9644	12	0.719
P16521	8.71648	9	0.52			P05317	28.5256	7	1.581			P0CX15	6.07854	10	0.251
P12709	19.8556	8	0.995			P00330	21.2644	7	1.976			P00925	20.8238	8	1.043
P10081	27.0886	8	1.371			P23248	45.8824	2	2.36			P23248	27.451	1	1.637
P33442	38.8235	1	2.793			P29311	40.824	1	2.162			P0CX56	53.4247	7	4.337
P23248	36.8627	1	2.793			P33442	42.7451	1	1.976			P60010	22.9333	8	1.228
P05030	13.2898	8	0.604			P34730	39.9267	1	2.384			P25367	21.7284	5	4.623
P19097	6.57128	9	0.192			P16521	11.0153	10	0.52			P05317	22.7564	6	1.254
P00360	13.8554	1	0.65			P47005	21.1161	12	0.931			P00330	24.4253	7	1.336
P32589	14.2857	8	0.73			P0CX56	54.1096	8	5.579			P16521	8.81226	6	0.286
P0CX37	28.3898	6	2.455			P05750	34.1667	6	1.254			P39516	45.6522	4	1.783
P00830	15.6556	6	0.585			P39516	48.5507	6	3.642			P07149	4.63189	7	0.146
P10659	17.0157	5	0.65			P60010	21.8667	7	1.015			P20606	30.5263	4	1.031
P0CX36	33.3333	9	1.637			P0CX37	24.1525	5	1.894			P47005	8.89894	6	0.389
P26783	26.6667	7	3.642			P25367	20.4938	5	3.217			P10664	20.1657	4	0.778
P00942	31.4516	6	1.894			P00924	17.849	1	0.585			P0CX37	19.0678	4	1.424
P54115	21.8	8	0.812			P32324	9.61995	7	0.372			P00950	27.9352	6	1.512
P34760	36.2245	5	1.894			P09733	12.3043	4	0.688			P36008	15.2913	6	0.738
P07251	15.0459	7	0.565			P07149	4.77816	8	0.169			P32608	11.9048	6	0.413
P05317	22.4359	5	0.968			P10081	16.7089	5	0.616			P05759	38.8158	6	2.831
P35732	9.34959	4	0.823			P32590	8.51371	2	0.506			P02557	8.75274	5	0.833
P29453	32.4219	7	1.581			P02557	12.035	5	0.833			P16861	4.66059	3	0.131
P02557	15.9737	6	1.069			P26783	16.4444	3	1.154			P10659	12.0419	3	0.35
P09733	14.094	5	0.688			P25297	9.36968	4	0.407			P21576	8.38068	5	0.271
P32905	26.5873	4	1.276			P0CX42	18.9781	3	1.512			P0CX42	22.6277	3	2.162
P25367	15.5556	4	2.162			P36008	15.0485	5	0.585			P39517	9.28854	4	0.445
P39516	47.1014	5	2.594			P0CX15	3.44271	6	0.13			P32905	25.3968	4	0.931
P39954	15.3675	7	0.957			Q00684	14.1561	5	0.509			P25379	19.7222	5	0.585
P25694	9.7006	6	0.334			P35732	9.34959	5	0.823			P09733	9.17226	3	0.369
P38011	18.4953	5	1.069			P38828	34.7594	5	1.424			P47079	9.85915	5	0.343
P16474: Kar2	8.35777	3	0.334			P05740	21.1957	3	0.995			P41805	18.0995	4	0.668
P38828	35.8289	6	1.894			P33892	2.32036	6	0.087			Q12159	17.6991	4	0.778
P17255	9.33707	7	0.247			P04147	10.5719	4	0.292			O13535	2.78862	4	0.105
P0CX56	48.6301	6	3.329			P41811	6.52418	5	0.253			P32337	4.0404	3	0.131
P0CX42	24.8175	4	2.162			P0C2J0	3.98633	5	0.14			P26786	21.5789	1	0.931
P0C2H6	39.7059	5	3.217			P38219	9.13706	2	0.186			P19657	4.54065	3	0.194
P06168	15.443	6	0.638			P14540	10.8635	3	0.468			P26321	11.4478	2	0.274
P40069	3.86343	4	0.163			P07259	2.03252	4	0.068			Q03940	7.99136	3	0.292
Q02326	41.4773	2	2.831			P32905	22.2222	4	0.931			P05756	21.1921	3	0.874
P0CX24	28.4884	4	1.154			P05737	20.9016	5	0.833			P14126	10.5943	5	0.616
P0CX46	22.8346	3	0.585			P10659	13.089	5	0.65			P32481	7.59013	3	0.304
P05740	26.6304	4	1.512			P20449	10.5809	4	0.359			Q07362	19.4595	3	0.778
P48164	34.7368	3	1.154			P25694	3.9521	3	0.155			P17255	4.94865	5	0.171
P39676	19.2982	5	0.551			P00950	14.17	3	0.585			Q12018	6.74847	5	0.233
P15019	22.6866	6	0.738			P16861	4.96454	4	0.179			P38523	14.0351	2	0.274
P38720	10.2249	4	0.322			P05756	25.1656	4	1.31			P10081	6.83544	2	0.212
P0CX39	27.5	4	1.31			P20606	23.6842	3	0.701			P38828	16.5775	2	0.425
P36008	12.1359	4	0.585			P0CX46	22.8346	3	0.585			P38701	28.0992	3	1.154
P18239	16.6667	5	0.688			P26786	31.0526	3	1.276			P22137	2.23835	3	0.073
P07259	2.16802	5	0.085			P10664	16.8508	4	0.585			P25694	5.38922	4	0.212
P04840	17.6678	4	0.624			P53622	4.07993	4	0.136			Q03690	2.58418	3	0.091
P05739	35.2273	1	1.894			P17076	10.5469	2	0.311			P41810	2.8777	3	0.126
P14126	16.0207	5	0.616			P48164	24.2105	2	0.848			Q12449	10.5714	3	0.35
P26321	16.1616	3	0.438			P00560	10.8173	4	0.359			P48164	20	1	0.848
P26784	16.0804	2	0.501			P32366	11.0145	3	0.438			P47912	2.88184	2	0.133
P47912	3.45821	2	0.205			P32481	9.67742	4	0.425			P11075	1.69238	3	0.063
O13535	2.56553	3	0.078			Q01855	16.9014	2	0.778			P41811	3.26209	3	0.145
P53252	19.174	4	0.719			P47912	5.4755	3	0.205			P0C2H6	13.9706	2	1.371
P05759	25.6579	4	1.154			P41810	3.08325	3	0.126			P0CX46	11.0236	2	0.359
Q01855	16.9014	2	1.371			P18239	16.0377	4	0.52			P12688	2.94118	1	0.066
P16861	3.5461	3	0.131			P17255	4.10831	3	0.099			Q12460	6.54762	3	0.25
P26785	17.6768	2	0.501			P38249	6.43154	5	0.173			P40024	6.55738	3	0.259
P41940	13.0194	3	0.35			P19097	2.11977	3	0.06			P32366	13.6232	3	0.438
P0CX32	31.1111	4	1.512			P47079	6.33803	3	0.194			P0CX24	24.4186	3	0.778
P02407	27.2059	3	1.683			P25491	7.82396	3	0.438			Q99383	5.80524	2	0.233
P39015	11.7216	2	0.334			Q08972	2.34114	2	0.067			P47075	2.91262	2	0.108
P47079	5.45775	2	0.125			P07251	4.0367	2	0.136			P07259	0.948509	2	0.033
P06634	6.29139	3	0.205			P53252	9.43953	3	0.501			P00560	6.73077	2	0.166
P41805	14.4796	3	0.468			P02293	23.6641	3	0.874			P0CX48	14.1026	2	0.585
P29509	10.3448	3	0.501			P40024	4.09836	2	0.166			P02407	8.82353	1	0.389
P0CX51	18.1818	2	0.585			P00830	6.84932	3	0.259			P04456	9.15493	1	0.334
P00817	16.3763	3	0.413			P41805	10.8597	2	0.292			Q12464	4.03397	2	0.16
P49167	28.2051	2	1.512			P11076	14.3646	2	0.468			P07280	7.63889	1	0.194
P04456	26.0563	3	1.371			P0CX48	20.5128	3	0.995			P39015	6.22711	1	0.155
P41277	14.4	2	0.292			P25443	16.1417	4	0.778			P05737	10.6557	2	0.274
P40212	10.5528	2	0.52			P39517	4.1502	2	0.202			P39743	4.14938	1	0.145
P40495	9.7035	3	0.334			P40495	11.0512	4	0.468			P25491	8.80196	3	0.438
P0CX53	14.5455	2	0.585			P06103	3.14548	2	0.105			P40850	3.25301	3	0.17
P04807	9.67078	3	0.259			P32337	2.20386	2	0.086			P0CX32	6.66667	1	0.585
P02309	21.3592	2	1.154			P05759	15.7895	3	0.778			P25443	9.84252	3	0.54
P46655	6.35593	4	0.194			P0C2H6	22.7941	3	1.371			P19097	1.32485	2	0.06
P05756	12.5828	2	0.52			P04456	9.15493	1	0.334			P0CX36	6.89655	2	0.274
P0C0W1	23.0769	2	0.585			P41807	2.71967	1	0.083			P26785	10.101	2	0.311
P14832	16.0494	2	0.52			P0CX36	9.96169	3	0.438			P47122	3.11688	1	0.122
P32366	8.4058	2	0.274			P0CX24	16.2791	2	0.468			P11076	8.83978	2	0.468
P41811	3.48706	3	0.145			P25379	6.66667	3	0.318			P15703	3.83387	1	0.179
P38697	6.69216	2	0.233			P26785	11.6162	2	0.311			P50094	2.8626	1	0.096
P23641	9.00322	2	0.292			P02309	19.4175	2	1.154			P25655	0.948767	1	0.017
P26786	25.7895	2	0.931			P25294	8.52273	3	0.468			P22138	0.831255	1	0.034
P19414	3.08483	2	0.105			P49167	19.2308	1	0.585			P20424	3.32717	1	0.072
P38788	9.10781	3	0.241			P32381	3.83632	1	0.105			P0CX82	10.582	2	0.585
P38708	3.34302	2	0.113			P32588	4.85651	2	0.311			P25294	5.39773	2	0.292
P14120	27.619	2	0.931			P14126	5.94315	2	0.212			P38968	1.02121	1	0.044
P04147	6.93241	3	0.212			P21576	6.10795	3	0.155
P07244	3.74065	3	0.17			P38701	15.7025	2	0.668
P05738	14.1361	2	0.468			P0CX53	18.1818	3	0.585
P32381	3.83632	1	0.105			P11075	1.09507	2	0.042
P20606	6.84211	1	0.194			P15992	15.8879	2	0.425
P28241	5.42005	2	0.245			P07342	5.09461	2	0.125
P05748	11.2745	2	0.52			P38911	5.10949	1	0.212
P34730	14.2857	3	0.501			P50094	2.8626	1	0.096
P25443	9.84252	3	0.54			O13516	11.1675	3	0.54
P26637	2.11009	2	0.071			P27692	1.97554	2	0.075
P04802	3.2316	2	0.133			Q12449	5.14286	2	0.222
P0C0W9	8.04598	1	0.259			P43621	2.9304	2	0.212
P12695	7.05394	3	0.25			P02992	4.11899	1	0.093
P38088	2.46377	1	0.049			P23641	5.14469	1	0.136
P48589	18.8811	2	0.931			P0CX82	10.582	2	0.585
P0CX82	10.582	2	0.585			Q05022	0.694043	1	0.02
P37291	7.67591	2	0.16			Q12159	5.30973	1	0.155
P08518	2.69608	3	0.102			P39078	4.73485	2	0.145
P0CX43	10.1382	2	0.425			P02407	8.82353	1	0.389
P32588	4.85651	2	0.311			P22137	1.5124	2	0.048
P38249	2.59336	2	0.066			Q02821	2.76753	2	0.186
P0C2H8	9.73451	1	0.389			P31412	2.55102	1	0.105
P32836	5	1	0.233			P32610	6.64062	2	0.389
P39078	5.87121	2	0.145			P0CX43	6.45161	1	0.194
Q99383	2.43446	1	0.11			P05453	1.89781	1	0.062
P32481	4.74383	2	0.194			P12385	2.97483	1	0.083
P11076	6.07735	1	0.212			P0CX49	8.06452	2	0.359
P32582	3.35306	1	0.072			P14742	1.53417	1	0.056
Q07362	12.973	2	0.468			P32074	0.962567	1	0.045
P0CX48	7.05128	1	0.259			P39730	0.898204	1	0.045
P39076	2.27704	1	0.066			P39954	2.67261	1	0.101
P15180	4.23012	2	0.141			Q07362	5.40541	1	0.212
P04449	14.1935	2	0.668			P53549	2.746	1	0.089
O13516	8.12183	2	0.334			P32497	2.21675	2	0.094
P20424	4.06654	2	0.15			P05739	4.54545	1	0.194
P06105	1.80033	2	0.061			P05738	14.1361	2	0.468
P47143	3.52941	1	0.129			P34251	5.82524	2	0.274
P0C0X0	13.4328	1	0.778			Q02753	5.625	1	0.292
P15303	1.5625	1	0.072			P10964	0.78125	1	0.022
P52910	3.22108	1	0.07			Q03690	0.939702	1	0.03
P38219	4.82234	1	0.089			P08518	1.14379	1	0.033
P40850	1.20482	1	0.054			P0C0W9	8.04598	1	0.259
Q12464	2.54777	1	0.077			P36015	4	1	0.145
P21576	1.70455	1	0.049			Q06142	1.16144	1	0.075
P40327	5.49199	2	0.186			P09064	3.50877	1	0.122
P38248	3.4965	1	0.166			Q12460	1.78571	1	0.077
P15703	3.83387	1	0.179			P53298	1.97044	1	0.096
P07280	11.8056	1	0.194
Q03690	0.939702	1	0.03
P46784	17.1429	1	0.334
P15992	7.47664	1	0.194
P46672	2.65957	1	0.096
P53221	14.1732	2	0.778
P16862	1.2513	1	0.045
