# Supplementary material for: Gtr/Ego-independent TORC1 activation is achieved through a glutamine-sensitive interaction with Pib2 on the vacuolar membrane
Source: PLoS Genet. 2018 Apr 26;14(4):e1007334. doi: 10.1371/journal.pgen.1007334 (PMC5919408; doi:10.1371/journal.pgen.1007334)
Supplement: S3 Table — (XLSX) [file pgen.1007334.s012.xlsx]

## Sheet: Mean and deviation
Figure 1C										S1B Fig	mean	SE		S1E Fig	mean	SE		S7B Fig	mean	SD
	-Dox				+Dox					WT	16.8	8.04674		WT	1				1
	WT	∆gtr1	tet-PIB2	∆gtr1,tet-PIB2	WT	∆gtr1	tet-PIB2	∆gtr1,tet-PIB2			81.0667	3.8397			1.3775	0.126564			1.022	0.266043
	0.046875	0.046875	0.046875	0.046875	0.046875	0.046875	0.046875	0.046875			81.3	5.82838			2.21093	0.390701			1.131	0.325626
	0.4347	0.4452	0.5187	0.3171	0.4221	0.441	0.5166	0.1848			90.0333	1.24231			2.8041	0.643053			1.031	0.143206
	0.5397	0.4914	0.7035	0.3511	0.5523	0.5061	0.6867	0.189			87.4	2.26495			4.24071	0.165799			1.004	0.190006
	0.63	0.7119	0.9009	0.3801	0.6867	0.6384	0.9975	0.1953			84.7667	6.14356			5.89203	0.124235			1.087	0.0895297
	1.0773	0.8442	1.4406	0.5859	1.1634	1.0479	1.4301	0.2625			83.9	7.32598			10.6424	0.593587
	1.4175	1.3041	1.8081	0.7581	1.4826	1.3776	1.7724	0.3696			87.1	6.92026			12.6309	0.458573		S8A Fig	mean	SE
	1.8081	1.7325	2.205	1.1655	1.8711	1.6317	2.1504	0.5439			90.3	6.29841			19.3857	4.51676			243.667	35.3097
	2.0643	1.9509	2.5011	1.281	2.1126	1.9719	2.4696	0.5124			90.8667	1.98578			29.5204	11.6178			87337	2810.26
	2.1672	2.2974	2.8392	1.596	2.4192	2.2932	2.8161	0.5586			93.2	1.9		∆gtr1	1				393.333	22.1535
	2.4969	2.5137	3.0135	1.7073	2.5515	2.4318	3.0639	0.5901			93.3333	3.25167			1.56264	0.191209
										∆gtr1	12.3667	6.90386			2.23173	0.506731		S8B Fig	mean	SE
Figure 2B	mean	SD									15.0333	5.47844			2.78448	0.630907			594.333	17.2852
	0.174252	0.0162439									16.1333	3.00721			4.02253	0.408242			498.333	18.2696
	0.0158923	0.00498681									46.4333	11.3121			5.34231	0.842308			627	12.8582
	0.0234941	0.00505031									58.7667	11.5023			7.96346	0.713462			25636.3	713.577
	0.0107425	0.00279133									69.2667	11.0636			9.86951	0.976648			935.667	32.936
	0.102586	0.0313579									70.0333	9.79864			12.9313	2.1456
	0.0255723	0.0182273									71.8333	7.79508			15.9286	4.07143
	0.0422215	0.00410462									75.7333	2.02567		∆pib2	1
	0.0334874	0.0338163									78.3	6.96348			1.63825	0.285796
											78.2333	1.02144			2.08614	0.204996
Figure 3B	mean	SE									75.4333	5.15202			3.13182	0.0580515
	7.49	2.64949								∆pib2	4.83333	3.30807			4.51079	0.472816
	6.79	2.67017									17.4	4.8775			4.88276	0.199211
	26.4	2.51293									20.9333	3.28836			8.07242	0.452168
	14.32	1.0141									27.3333	6.09617			10.0578	0.311009
	25.49	2.59354									31.1667	9.25005			11.7052	1.45933
	17.82	1.32265									26.7333	7.01878			12.4051	2.40506
											23.9667	4.31432
Figure 5C	mean	SD									21.3667	4.18848		S2C Fig	mean	SD
	1	0.0903957									22.1667	4.66083			0.5872	0.154014
	4.874	1.78574									39.3	5.7376			0.1054	0.0287174
	1	0.236079									55.7	5.20481			0.01514	0.0212349
	2.182	0.421408									59.9	10.1799			0.1369	0.0369273
	1	0.0505066													0.8559	0.0518403
	4.109	1.48177								S1C Fig	mean	SE			0.03073	0.04414
	1	0.145908								WT	5.12402	0.124019			0.1216	0.03788
	37.38	28.5615									20.5359	1.16409			0.03578	0.03752
	1	0.363557									30.1404	7.65955
	4	1.08513									35.5173	9.2827		S3 Fig	mean	SD
	1	0.356629									39.7363	12.4637			1
	0.5642	0.100511									39.9525	16.1475			0.7055	0.19832
											45.3746	13.8254			0.832	0.191392
Figure 7E	mean									51.5759	15.5241			1.216	0.181346
	1	0.275916								63.3342	1.13416			0.7275	0.222222
	0.3679	0.0820646								58.4937	23.6063			0.8812	0.202996
										67.6939	16.1061
Figure 8	mean	SE									75.8314	8.36864		S4A Fig	mean	SE
	4377	147.181								∆gtr1	10.4623	1.83775			71.8	3.02953
	677.667	13.9204									19.6082	1.00823			7.0425	3.13156
	91.6667	3.75648									22.2584	4.04165			3.015	0.982264
	70.3333	7.83865									31.9034	4.69657
											34.6388	1.76124		S4B Fig	mean	SE
											42.9932	7.50679			88.7725	2.7679
											46.1904	4.00961			13.4175	1.60831
											48.9481	1.95192			14.835	1.48152
											55.6768	6.72323			98.1475	1.8525
											65.2963	6.20368			83.655	0.856665
											67.5273	7.77266			92.3925	2.91252
											68.916	8.28396			85.6325	3.87181
										∆pib2	2.70722	2.50722			34.445	4.17711
											2.63418	2.13418			26.4575	1.16721
											5.19829	3.59829
											10.328	4.22796		S4D Fig	mean	SE
											11.3917	2.99169			85.1475	2.15948
											12.1672	3.76725			60.4525	0.992072
											10.1463	0.846317			86.0825	0.625052
											8.31196	1.41196
											7.76617	0.966175		S5A Fig	mean	SD
											5.64698	1.04698			0.4286	0.0912271
											6.83018	0.530184			0.8316	0.102537
											8.59203	2.79203			1
										S1D Fig	mean	SE		S5C Fig	mean	SE
										WT	2.47876	0.508631			1
											35.398	8.39077			1.84544	0.247637
											70.9057	5.87853			3.78943	0.345265
											76.2675	8.10564			7.67861	1.66357
											73.4308	5.06676			10.7464	2.30605
											60.601	8.66638
											48.2196	10.9362		S5E Fig	mean	SD
											39.0999	5.29611			1
											24.8506	10.4227			6.182	1.1364
											12.8849	5.81124			0.9296	0.18914
											5.63182	1.53417			1.038	0.122577
											5.7205	2.46455
										∆gtr1	3.63361	0.869523		S5F Fig	mean	SD
											3.07076	0.94142			1	0.376721
											2.10143	0.682427			4.255	0.969948
											2.91206	0.931126			1.323	0.429549
											3.00298	0.409861
											2.52481	0.407063		S6 Fig	mean	SE
											2.34517	0.393521			1
											2.56705	0.430521			1.0178	0.23079
											2.10492	0.39904			0.371226	0.0957986
											2.19003	0.0730386			0.0944131	0.052215
											1.97582	0.304408			1.02011	0.204153
											2.34098	0.640788
										∆pib2	2.99076	0.310883
											2.96616	0.186793
											4.1996	0.728724
											4.44669	0.0856652
											3.64217	0.381831
											4.26027	1.08834
											4.59204	0.665129
											3.23148	0.727821
											3.5872	0.707164
											3.45298	0.482665
											3.2094	0.450053
											4.03567	0.620032

## Sheet: Raw data
	S1B Fig.					S1C Fig.				S1D Fig.					S1E Fig.				Fig 2B					Fig 3B										S3 Fig						Fig 5C						S5E Fig
		ex 1	ex 2	ex 3			ex 1	ex 2			ex 1	ex 2	ex 3			ex 1	ex 2			ex 1	ex 2	ex 3				WT	WT GBP-pho8	∆FYVE	∆FYVE GBP-pho8	point mutant	point mutant GBP-Pho8				ex 1	ex 2	ex 3				ex 1	ex 2	ex 3				ex 1	ex 2	ex 3
	WT	7.8	19.3	23.3		WT	5	5.24804		WT	3	2.97467	1.4616		WT	1	1			0.161145	0.192425	0.169187			cell 1	7.35974	6.79225	23.297	12.2473	24.6205	15.0982				1	1	1				0.952748	0.943021	1.10423				1	1	1
		78.9	85.5	78.8			21.7	19.3718			45.9	18.8114	41.4826			1.50407	1.25094			0.0174984	0.0103004	0.0198782			cell 2	9.85581	7.1179	26.3354	14.2075	17.7958	16.6396				0.672409	0.52588	0.918325				6.75816	4.65833	3.20601				7.49464	5.54195	5.51091
		80.2	87.6	76.1			37.8	22.4809			82	61.9882	68.729			2.60163	1.82022			0.0290389	0.022286	0.0191574			cell 3	9.66592	7.15819	29.1429	13.9001	18.5687	17.6891				0.653462	0.808613	1.03396				0.800734	0.938493	1.26077				1.03737	1.04013	0.71119
		90.7	90.8	88.6			44.8	26.2346			80	60.739	88.0634			3.44715	2.16105			0.0139415	0.00948391	0.00880199			cell 4	9.89204	8.50322	20.6679	11.8258	25.578	15.4242				1.01084	1.28164	1.35499				2.53383	2.29674	1.71492				1.11105	0.896137	1.10577
		87.7	85	89.5			52.2	27.2726			75.5	63.8052	80.9871			4.4065	4.07491			0.0739545	0.0977047	0.136098			cell 5	10.1675	9.96426	29.3239	14.4934	23.923	16.4036				0.820275	0.888219	0.473874				0.966792	0.975084	1.05812
		86	78.1	90.2			56.1	23.8049			67.1	43.4361	71.2671			6.01626	5.76779			0.0128217	0.0174459	0.0464494			cell 6	7.32614	9.06407	24.1177	13.562	24.4668	12.0912				0.770938	0.757193	1.11538				5.74668	3.72139	2.86041
		86.2	75.7	89.8			59.2	31.5492			59.5	26.3508	58.8078			10.0488	11.236			0.0386365	0.0413292	0.0466989			cell 7	7.79359	8.72819	24.5166	12.6148	21.0234	20.2284										1.16349	0.883015	0.953497
		92.8	79.4	89.1			67.1	36.0518			44.9	28.5242	43.8754			13.0894	12.1723			0.0725337	0.0136736	0.014255			cell 8	7.63622	5.79622	27.0165	13.0256	23.0116	18.252										69.8627	26.0263	16.2372			S5F Fig
		96.1	83.6	91.2			62.2	64.4683			37.7	4.21076	32.6411			23.9024	14.8689								cell 9	6.85503	6.68092	27.2092	14.191	21.3367	16.2356										0.612705	1.33404	1.05326				ex 1	ex 2	ex 3
		92.6	88.7	91.3			82.1	34.8874			23.5	3.47845	11.6761			41.1382	17.9026								cell 10	8.23026	6.85251	25.4871	14.1527	32.4512	19.0109			S4A Fig							5.04307	4.079	2.87728				0.78439	1.43509	0.780519
		94.8	91.1	93.7			83.8	51.5878			8.7	4.07137	4.12408												cell 11	7.20584	9.60722	27.5425	15.4853	20.7206	18.9676				ex 1	ex 2	ex 3	ex 4			0.695174	0.912619	1.39221				4.82339	4.80595	3.13481
		96.2	89.8	94			84.2	67.4627			9.9	5.89369	1.36781		∆gtr1	1	1								cell 12	7.72806	9.03009	25.3503	15.0037	22.7527	18.8269				70.297	77.8947	75	64.0244			0.583952	0.653331	0.455258				1.70144	1.41154	0.856169
	∆gtr1	4.4	16.1	16.6		∆gtr1	12.3	8.62451		∆gtr1	1.9	4.61935	4.3815			1.75385	1.37143		S2C Fig						cell 13	6.70451	6.10416	22.1599	12.6552	23.689	18.6765				3.80952	5.83333	2.35294	16.1905
		9.1	16.1	19.9			18.6	20.6165			1.9	4.93317	2.37912			2.73846	1.725			ex 1	ex 2	ex 3			cell 14	7.74001	6.29721	24.0551	13.6855	28.7718	18.5995				1.02041	2.35294	3	5.69106
		12.7	18.3	17.4			26.3	18.2167			0.9	3.26299	2.14129			3.41538	2.15357			0.412775	0.704316	0.644645			cell 15	9.07225	6.90057	21.769	17.1394	25.1625	18.5895
		53.7	33.4	52.2			36.6	27.2069			1.5	4.66954	2.56663			4.43077	3.61429			0.131921	0.109369	0.0749046			cell 16	6.57733	5.85562	26.7729	15.8203	22.9022	19.2267									S5A Fig						S6 Fig.
		70.4	47.4	58.5			36.4	32.8775			2.2	3.54722	3.26172			6.18462	4.5			0.00417811	0.00162976	0.0396191			cell 17	7.87939	3.06736	22.8092	17.1907	22.8581	24.7868										ex 1	ex 2	ex 3				ex 1	ex 2	ex 3
		80	57.9	69.9			50.5	35.4864			3.1	2.73618	1.73825			8.67692	7.25			0.0942881	0.157512	0.158936			cell 18	4.00025	6.33403	30.6843	17.1924	25.0418	18.4451			S4B Fig							0.445796	0.51	0.33				1	1	1
		78.5	59.3	72.3			50.2	42.1808			2.7	2.77616	1.55936			10.8462	8.89286			0.79631	0.881122	0.890347			cell 19	8.0577	7.46481	24.885	13.2542	19.5738	15.0212				ex 1	ex 2	ex 3	ex 4			0.774899	0.95	0.77				1.55654	0.600092	0.896759
		79.1	63.6	72.8			50.9	46.9962			3.4	2.33949	1.96166			15.0769	10.7857			0.0175827	0.0737952	0.00082338			cell 20	6.51173	4.778	25.8012	17.7045	24.134	16.9748				90	92.7007	91.7526	80.6452			1	1	1				0.605101	0.270867	0.237709
		74.1	75.1	78			62.4	48.9535			2.9	1.76727	1.64749			20	11.8571			0.157848	0.0939492	0.113071			cell 21	7.25808	5.96237	28.2984	12.0486	26.0002	18.7349				8.82353	15.7895	15.493	13.587									0.222146	0.0362058	0.0248875
		81.6	70.3	83			71.5	59.0926			2.1	2.33467	2.13543							0.0640072	0.0430723	0.00026364			cell 22	5.26206	4.2921	28.4907	12.7635	28.997	15.0329				13.2231	18.1818	11.6279	16.3265									1.19051	0.527751	1.34206
		79.4	77.5	77.8			75.3	59.7547			2.2	1.37353	2.35394		∆pib2	1	1								cell 23	6.067	6.20915	27.6352	13.5305	23.898	17.957				100	100	100	92.5926
		80.5	75.6	70.2			77.2	60.6321			3.3	1.12524	2.5977			1.92405	1.35246								cell 24	7.47625	4.83242	28.0733	12.4485	27.1468	16.1366				85.7143	82.3529	82.1429	84.4262		S5C Fig
	∆pib2	1.4	5.1	8		∆pib2	0.2	5.21445		∆pib2	2.4	3.11823	3.45405			2.29114	1.88115								cell 25	6.44262	8.22257	28.1277	17.6801	31.973	18.1629				97.5758	95.4248	92.3077	84.2857			ex 1	ex 2	ex 3	ex 4
		18.4	12.1	21.7			0.5	4.76836			3.3	2.94447	2.65402			3.18987	3.07377								cell 26	6.89306	5.82285	28.2456	16.6426	25.3975	18.6845				92.8571	87.0968	87.931	74.6667			1	1	1	1		Fig 7E
		17.2	23.4	22.2			1.6	8.79657			3.9	3.11416	5.58463			4.03797	4.98361								cell 27	8.6062	7.36384	29.7995	14.3882	31.9352	16.6927				40.6977	42.5	28.5714	26.0274			2.44108	1.75886	1.64959	1.53221			ex 1	ex 2	ex 3
		20.3	31.1	30.6			6.1	14.5559			4.5	4.27902	4.56104			4.68354	5.08197								cell 28	6.62139	9.48059	26.0006	13.6026	33.6308	19.3172				23.6486	28.1768	25.4545	28.5714			3.64312	3.92843	4.79167	2.79451			1.21584	0.689228	1.09493
		20.6	37.8	35.1			8.4	14.3834			4.4	3.1817	3.3448			7.62025	8.52459								cell 29	6.69515	6.36599	27.3053	12.4864	32.0474	16.74										7.82232	4.64234	10.3944	7.85537			0.409456	0.273328	0.420776
		19	32.7	28.5			8.4	15.9345			5.8	4.82283	2.15799			9.74684	10.3689								cell 30	7.24074	3.06527	30.9525	14.5702	35.3131	21.9947										11.1539	8.71234	16.5202	6.59919
		20.9	22.1	28.9			9.3	10.9926			5.7	4.67564	3.40048			13.1646	10.2459
		19.1	18.8	26.2			6.9	9.72392			4.2	3.6883	1.80613			14.8101	10																	S4D Fig
		27.2	21.3	18			6.8	8.73235			4.2	2.17689	4.3847																						ex 1	ex 2	ex 3	ex 4
		43.1	32.7	42.1			4.6	6.69395			2.5	4.06277	3.79617																						81.9672	90.3509	81.25	87.037
		52.4	53	61.7			6.3	7.36037			3.1	4.03784	2.49037																						61.1111	62.3853	60.6383	57.6923
		50.2	59	70.5			5.8	11.3841			2.9	4.17223	5.03479																						85.6354	87.9121	85.0829	85.7143
